# Supplementary material for: Genomics-driven drug repurposing and novel targets identification for sickle cell disease in Saudi patients
Source: Front Bioinform. 2025 Dec 2;5:1671626. doi: 10.3389/fbinf.2025.1671626 (PMC12705626; doi:10.3389/fbinf.2025.1671626)
Supplement: Supplementary file 2 [file Table1.xlsx]

## Sheet: Agents interact with 12 genes
gene	drug	regulatory approval	Therapeutic catogory	interaction score
ACKR1	CHLOROQUINE	Approved	Antimicrobial	1.64086
ACKR1	AQ-13	Not Approved	Antimicrobial	26.2538
AGER	VITAMIN B12	Approved	Vitamin	3.00044
AGER	ALAGEBRIUM	Not Approved	Ant-aging	10.5015
AGER	PYRIDOXAMINE	Not Approved	Vitamin	10.5015
AGER	AZELIRAGON	Not Approved	Psychoanaleptics	5.25077
AGER	MITOGEN-ACTIVATED PROTEIN KINASE INHIBITOR	Not Approved	Antineoplastic	3.00044
FCER1A	BENZYLPENICILLOYL POLYLYSINE	Approved	Diagnostic	3.75055
FCER1A	OMALIZUMAB	Approved	Immunomodulator, antiasthmatic	0.937637
FCER1A	SLM6071469	Not Approved		1.87527
FCER1A	SLC4101431	Not Approved		1.87527
FCER1A	MP-A08	Not Approved		1.87527
FCER1A	OPAGANIB	Not Approved		1.87527
FCER1A	COMPOUND 59 [PMID: 30889352]	Not Approved		1.87527
FCER1A	PF-543	Not Approved		1.87527
FCER1A	ROME	Not Approved		3.75055
FCER1A	COMPOUND 49 [PMID: 30889352]	Not Approved		1.87527
FCER1A	COMPOUND 27D [PMID: 28231433]	Not Approved		1.87527
FCER1A	COMPOUND 60 [PMID: 30889352]	Not Approved		1.87527
FCER1A	SKI II	Not Approved		1.25018
FCER1A	COMPOUND 55 [PMID: 30889352]	Not Approved		1.87527
HBG2	SLF1081851	Not Approved		26.2538
HBG2	SLB1122168	Not Approved		26.2538
HLA-A	ZONISAMIDE	Approved	Anticonvulsant	0.150022
HLA-A	LAPATINIB	Approved	Antineoplastic	0.120985
HLA-A	IPILIMUMAB	Approved	Antineoplastic	0.187527
HLA-A	CLAVULANIC ACID	Approved	Antimicrobial	0.416728
HLA-A	AMOXICILLIN	Approved	Antimicrobial	0.394795
HLA-A	RIBAVIRIN	Approved	Antimicrobial	0.0986986
HLA-A	VANCOMYCIN	Approved	Antimicrobial	5.62582
HLA-A	DOXEPIN	Approved	Antidepressant	0.0426199
HLA-A	DESIPRAMINE	Approved	Antidepressant	0.0480839
HLA-A	THERAPEUTIC GLUCOCORTICOID	Approved	Immunomodulator	0.11031
HLA-A	PEGINTERFERON ALFA-2A	Approved	Immunomodulator	0.129329
HLA-A	MONOAMINE OXIDASE INHIBITOR	Approved	Antidepressant	0.0646646
HLA-A	TERBINAFINE	Approved	Antimicrobial	1.25018
HLA-A	TETANUS ANTITOXIN	Approved	Vaccine	3.75055
HLA-A	DAPSONE	Approved	Antimicrobial	0.340959
HLA-A	AMPICILLIN	Approved	Antimicrobial	0.340959
HLA-A	LEVETIRACETAM	Approved	Anticonvulsant	0.535793
HLA-A	TRIMIPRAMINE	Approved	Antidepressant	0.0568265
HLA-A	FLOXACILLIN	Approved	Antimicrobial	0.416728
HLA-A	PEGINTERFERON ALFA-2B	Approved	Immunomodulator	0.117205
HLA-A	TEBENTAFUSP	Approved	Antineoplastic	0.468818
HLA-A	CARBAMAZEPINE	Approved	Antidepressant	0.0382709
HLA-A	CLOMIPRAMINE	Approved	Antidepressant	0.0493493
HLA-A	TICLOPIDINE	Approved	Antiplatelet	0.432756
HLA-A	FENOFIBRATE MICRONIZED	Approved	Antilipidaemic	0.144252
HLA-A	COBALT	Not Approved	Mineral supplement	0.340959
HLA-A	BACAMPICILLIN	Not Approved	Antimicrobial	3.75055
HLA-A	POLYVALENT MELANOMA VACCINE	Not Approved	Vaccine	3.75055
HLA-DQB1	TICLOPIDINE	Approved	Antiplatelet	0.53854
HLA-DQB1	LAMOTRIGINE	Approved	Anticonvulsant	0.318228
HLA-DQB1	CARBAMAZEPINE	Approved	Antidepressant	0.142878
HLA-DQB1	FLOXACILLIN	Approved	Antimicrobial	1.16684
HLA-DQB1	ACETAMINOPHEN	Approved	Analgesic and antipyretic	0.134635
HLA-DQB1	CLAVULANIC ACID	Approved	Antimicrobial	1.94473
HLA-DQB1	ASPIRIN	Approved	Analgesic and antiplatelet	0.0993053
HLA-DQB1	INFLIXIMAB-DYYB	Approved	DMARD, antiinflammatory	0.225839
HLA-DQB1	LUMIRACOXIB	Approved	NSAID	1.16684
HLA-DQB1	ABACAVIR	Approved	Antimicrobial	0.636457
HLA-DQB1	AMOXICILLIN	Approved	Antimicrobial	0.921187
HLA-DQB1	NEVIRAPINE	Approved	Antimicrobial	0.318228
HLA-DQB1	PEGASPARGASE	Approved	Antineoplastic	0.466735
HLA-DQB1	BUCILLAMINE	Not Approved	Antihyperuricemic	3.50051
HLA-DQB1	FLUPIRTINE	Not Approved	Analgesic	0.437564
HLA-DRB1	PEGASPARGASE	Approved	Antineoplastic	0.238671
HLA-DRB1	ETANERCEPT	Approved	DMARD, antiinflammatory	0.0917966
HLA-DRB1	HYDRALAZINE	Approved	antihypertensive	0.119336
HLA-DRB1	ASPIRIN	Approved	Analgesic and antiplatelet	0.0253906
HLA-DRB1	AMOXICILLIN	Approved	Antimicrobial	0.376849
HLA-DRB1	ABACAVIR	Approved	Antimicrobial	0.216974
HLA-DRB1	EFAVIRENZ	Approved	Antimicrobial	0.119336
HLA-DRB1	CARBIMAZOLE	Approved	Antithyroid	0.397785
HLA-DRB1	CARBAMAZEPINE	Approved	Anticonvulsant	0.0974168
HLA-DRB1	INFLIXIMAB	Approved	DMARD, antiinflammatory	0.115486
HLA-DRB1	DABRAFENIB	Approved	Antineoplastic	0.0883968
HLA-DRB1	SIMVASTATIN	Approved	Antilipidaemic	0.0477342
HLA-DRB1	PRAVASTATIN	Approved	Antilipidaemic	0.0883968
HLA-DRB1	LAMOTRIGINE	Approved	Anticonvulsant	0.108487
HLA-DRB1	METHIMAZOLE	Approved	Antithyroid	0.113653
HLA-DRB1	PROPYLTHIOURACIL	Approved	Antithyroid	0.119336
HLA-DRB1	INTERFERON BETA-1A	Approved	Antineoplastic	0.159114
HLA-DRB1	FLOXACILLIN	Approved	Antimicrobial	0.397785
HLA-DRB1	TOCILIZUMAB	Approved	DMARD, antiinflammatory	0.477342
HLA-DRB1	ADALIMUMAB	Approved	DMARD, antiinflammatory	0.0723246
HLA-DRB1	ATORVASTATIN	Approved	anticholesterolaemic ,antihypecholesterolemic	0.0433948
HLA-DRB1	LUMIRACOXIB	Approved	NSAID	0.397785
HLA-DRB1	AZATHIOPRINE	Approved	DMARD, antiinflammatory	0.0628082
HLA-DRB1	ASPARAGINASE	Approved	Antineoplastic	0.26519
HLA-DRB1	RILONACEPT	Approved	DMARD, antiinflammatory	0.795571
HLA-DRB1	TICLOPIDINE	Approved	Antiplatelet	0.183593
HLA-DRB1	OXCARBAZEPINE	Approved	Anticonvulsant	0.132595
HLA-DRB1	LAPATINIB	Approved	Antineoplastic	0.0384954
HLA-DRB1	PITAVASTATIN	Approved	Antilipidaemic	0.477342
HLA-DRB1	INFLUENZA VACCINE	Approved	Vaccine	2.38671
HLA-DRB1	DAPSONE	Approved	Antimicrobial	0.216974
HLA-DRB1	CLAVULANIC ACID	Approved	Antimicrobial	0.795571
HLA-DRB1	CANAKINUMAB	Approved	DMARD, antiinflammatory	1.19336
HLA-DRB1	ROSUVASTATIN	Approved	Antilipidaemic	0.0994463
HLA-DRB1	MERCAPTOPURINE	Approved	Antineoplastic	0.0530381
HLA-DRB1	GLATIRAMER	Approved	Immunomodulator	0.511438
HLA-DRB1	ANAKINRA	Approved	DMARD, antiinflammatory	0.26519
HLA-DRB1	FLUVASTATIN	Approved	Antilipidaemic	0.198893
HLA-DRB1	MEASLES VACCINE	Approved	Vaccine	0.895017
HLA-DRB1	FLUPIRTINE	Not Approved	Analgesic	0.14917
HLA-DRB1	APOLIZUMAB	Not Approved	Immunomodulator	0.298339
HLA-DRB1	LYM-1	Not Approved	Immunomodulator	2.38671
HLA-DRB1	BUCILLAMINE	Not Approved	DMARD, antiinflammatory	1.19336
HLA-DRB1	PLOVAMER ACETATE	Not Approved		1.19336
HLA-G	SIMVASTATIN	Approved	Antilipidaemic	1.05015
HLA-G	LITIFILIMAB	Not Approved	Immunomodulator	26.2538
NOTCH4	ALLOPURINOL	Approved	Antihyperuricemic	0.583419
NOTCH4	NIROGACESTAT	Approved	Antineoplastic	0.625091
NOTCH4	RO4929097	Not Approved		1.75026
NOTCH4	ENOTICUMAB	Not Approved	Immunomodulator	1.75026
NOTCH4	CRENIGACESTAT	Not Approved		2.91709
NOTCH4	NOTCH SIGNALING PATHWAY INHIBITOR MK0752	Not Approved		0.875128
RRM1	PEMETREXED DISODIUM	Approved	Antineoplastic	0.123547
RRM1	PACLITAXEL	Approved	Antineoplastic	0.0285989
RRM1	GALLIUM NITRATE	Approved	Diagnostic , withdrawn from market	0.441241
RRM1	GEMCITABINE	Approved	Antineoplastic	0.232482
RRM1	FLUDARABINE	Approved	Antineoplastic	0.272531
RRM1	HYDROXYUREA	Approved	Antineoplastic	0.441241
RRM1	CYTARABINE	Approved	Antineoplastic	0.0762639
RRM1	CLADRIBINE	Approved	Antineoplastic	0.411825
RRM1	VINORELBINE	Approved	Antineoplastic	0.118796
RRM1	CARBOPLATIN	Approved	Antineoplastic	0.0350987
RRM1	CISPLATIN	Approved	Antineoplastic	0.0639039
RRM1	CLOFARABINE	Approved	Antineoplastic	0.487687
RRM1	TEZACITABINE	Not Approved	Antineoplastic agent	0.772172
RRM1	MOTEXAFIN GADOLINIUM	Not Approved	Antineoplastic agent	0.882482
RRM1	TRIAPINE	Not Approved	Antineoplastic agent	0.772172
RRM1	GTI-2501	Not Approved	Antineoplastic agent	3.08869
STIM1	VINCRISTINE	Approved	Antineoplastic	1.29649
TRIM5	PACLITAXEL	Approved	Antineoplastic	0.486182
TRIM5	CARBOPLATIN	Approved	Antineoplastic	0.596678

## Sheet: 78 Approved agent with 11 genes
gene	drug	regulatory approval	Therapeutic catogory	interaction score	Commont	Sider side eefct link
HLA-A	VANCOMYCIN	Approved	Antimicrobial	5.62582
HLA-A	TETANUS ANTITOXIN	Approved	Vaccine	3.75055
FCER1A	BENZYLPENICILLOYL POLYLYSINE	Approved	Diagnostic	3.75055
AGER	VITAMIN B12	Approved	Vitamin	3.00044
HLA-DRB1	INFLUENZA VACCINE	Approved	Vaccine	2.38671	Common side effects such as angina pectoris and other serious side effects.	http://sideeffects.embl.de/drugs/3637/
HLA-DQB1	CLAVULANIC ACID	Approved	Antimicrobial	1.94473
ACKR1	CHLOROQUINE	Approved	Antimicrobial	1.64086
STIM1	VINCRISTINE	Approved	Antineoplastic	1.29649
HLA-A	TERBINAFINE	Approved	Antimicrobial	1.25018
HLA-DRB1	CANAKINUMAB	Approved	DMARD, antiinflammatory	1.19336
HLA-DQB1	FLOXACILLIN	Approved	Antimicrobial	1.16684	Very common undesirable side effects such as severe skin reactions and blood disorders.	http://sideeffects.embl.de/drugs/2554/
HLA-DQB1	LUMIRACOXIB	Approved	NSAID	1.16684
HLA-G	SIMVASTATIN	Approved	Antilipidaemic	1.05015
FCER1A	OMALIZUMAB	Approved	Immunomodulator, antiasthmatic	0.937637
HLA-DQB1	AMOXICILLIN	Approved	Antimicrobial	0.921187
HLA-DRB1	MEASLES VACCINE	Approved	Vaccine	0.895017	Serious side effects can include severe skin rashes (potentially life-threatening), blood disorders, liver problems, and aseptic meningitis.	http://sideeffects.embl.de/drugs/3878/
HLA-DRB1	RILONACEPT	Approved	DMARD, antiinflammatory	0.795571
HLA-DRB1	CLAVULANIC ACID	Approved	Antimicrobial	0.795571
HLA-DQB1	ABACAVIR	Approved	Antimicrobial	0.636457
NOTCH4	NIROGACESTAT	Approved	Antineoplastic	0.625091
TRIM5	CARBOPLATIN	Approved	Antineoplastic	0.596678
NOTCH4	ALLOPURINOL	Approved	Antihyperuricemic	0.583419
HLA-DQB1	TICLOPIDINE	Approved	Antiplatelet	0.53854
HLA-A	LEVETIRACETAM	Approved	Anticonvulsant	0.535793
HLA-DRB1	GLATIRAMER	Approved	Immunomodulator	0.511438
RRM1	CLOFARABINE	Approved	Antineoplastic	0.487687
TRIM5	PACLITAXEL	Approved	Antineoplastic	0.486182
HLA-DRB1	TOCILIZUMAB	Approved	DMARD, antiinflammatory	0.477342	Ticlopidine has been largely replaced by newer antiplatelet agents like clopidogrel and is less commonly used today. In some markets, it may have been withdrawn, or its use significantly reduced due to safety concerns such as blood and lymphatic system disorder. (https://www.rxlist.com/ticlopidine_discontinued/generic-drug.htm)	https://www.vigiaccess.org/
HLA-DRB1	PITAVASTATIN	Approved	Antilipidaemic	0.477342	Very common undesirable side effect	http://sideeffects.embl.de/drugs/34312/
HLA-A	TEBENTAFUSP	Approved	Antineoplastic	0.468818
HLA-DQB1	PEGASPARGASE	Approved	Antineoplastic	0.466735
RRM1	GALLIUM NITRATE	Approved	Diagnostic , withdrawn from market	0.441241
RRM1	HYDROXYUREA	Approved	Antineoplastic	0.441241
HLA-A	TICLOPIDINE	Approved	Antiplatelet	0.432756
HLA-A	CLAVULANIC ACID	Approved	Antimicrobial	0.416728
HLA-A	FLOXACILLIN	Approved	Antimicrobial	0.416728
RRM1	CLADRIBINE	Approved	Antineoplastic	0.411825
HLA-DRB1	CARBIMAZOLE	Approved	Antithyroid	0.397785
HLA-DRB1	FLOXACILLIN	Approved	Antimicrobial	0.397785
HLA-DRB1	LUMIRACOXIB	Approved	NSAID	0.397785
HLA-A	AMOXICILLIN	Approved	Antimicrobial	0.394795
HLA-DRB1	AMOXICILLIN	Approved	Antimicrobial	0.376849
HLA-A	DAPSONE	Approved	Antimicrobial	0.340959
HLA-A	AMPICILLIN	Approved	Antimicrobial	0.340959	Very common undesirable side effect	http://sideeffects.embl.de/drugs/5734/
HLA-DQB1	LAMOTRIGINE	Approved	Anticonvulsant	0.318228
HLA-DQB1	NEVIRAPINE	Approved	Antimicrobial	0.318228
RRM1	FLUDARABINE	Approved	Antineoplastic	0.272531
HLA-DRB1	ASPARAGINASE	Approved	Antineoplastic	0.26519
HLA-DRB1	ANAKINRA	Approved	DMARD, antiinflammatory	0.26519
HLA-DRB1	PEGASPARGASE	Approved	Antineoplastic	0.238671
RRM1	GEMCITABINE	Approved	Antineoplastic	0.232482	Can cause QT prolongation and other cardiovascular effect (PMID: 31194446)	http://sideeffects.embl.de/drugs/3158/
HLA-DQB1	INFLIXIMAB	Approved	DMARD, antiinflammatory	0.225839	Increased risk of suicidal thoughts, especially in young people (PMID: 29262158)	https://www.vigiaccess.org/
HLA-DRB1	ABACAVIR	Approved	Antimicrobial	0.216974	Can cause serious side effects such as adrenal suppression, osteoporosis, increased risk of infections, cardiovascular issues, psychiatric effects, and others.	PMID: 32119499
HLA-DRB1	DAPSONE	Approved	Antimicrobial	0.216974
HLA-DRB1	FLUVASTATIN	Approved	Antilipidaemic	0.198893	Mental, cardiovascular, and other undesirable side effects. (PMID: 32491327)
HLA-A	IPILIMUMAB	Approved	Antineoplastic	0.187527
HLA-DRB1	TICLOPIDINE	Approved	Antiplatelet	0.183593
HLA-DRB1	INTERFERON BETA-1A	Approved	Antineoplastic	0.159114
HLA-A	ZONISAMIDE	Approved	Anticonvulsant	0.150022
HLA-A	FENOFIBRATE	Approved	Antilipidaemic	0.144252	Very common undesirable side effect	http://sideeffects.embl.de/drugs/59708/
HLA-DQB1	CARBAMAZEPINE	Approved	Anticonvulsant	0.142878	Common undesirable CNS and psychiatric side effects, and others (https://medilib.ir/uptodate/show/10025)	https://www.vigiaccess.org/
HLA-DQB1	ACETAMINOPHEN	Approved	Analgesic and antipyretic	0.134635
HLA-DRB1	OXCARBAZEPINE	Approved	Anticonvulsant	0.132595
HLA-A	PEGINTERFERON ALFA-2A	Approved	Immunomodulator	0.129329
RRM1	PEMETREXED DISODIUM	Approved	Antineoplastic	0.123547
HLA-A	LAPATINIB	Approved	Antineoplastic	0.120985	Very common undesirable side effect (https://ptcbtestprep.com/what-are-narrow-therapeutic-index-drugs/) (PMID: 2044329)	http://sideeffects.embl.de/drugs/2801/
HLA-DRB1	HYDRALAZINE	Approved	Antihypertensive	0.119336
HLA-DRB1	EFAVIRENZ	Approved	Antimicrobial	0.119336
HLA-DRB1	PROPYLTHIOURACIL	Approved	Antithyroid	0.119336
RRM1	VINORELBINE	Approved	Antineoplastic	0.118796
HLA-A	PEGINTERFERON ALFA-2B	Approved	Immunomodulator	0.117205
HLA-DRB1	INFLIXIMAB	Approved	DMARD, antiinflammatory	0.115486
HLA-DRB1	METHIMAZOLE	Approved	Antithyroid	0.113653
HLA-A	THERAPEUTIC GLUCOCORTICOID	Approved	Immunomodulator	0.11031
HLA-DRB1	LAMOTRIGINE	Approved	Anticonvulsant	0.108487
HLA-DRB1	ROSUVASTATIN	Approved	Antilipidaemic	0.0994463
HLA-DQB1	ASPIRIN	Approved	Analgesic and antiplatelet	0.0993053
HLA-A	RIBAVIRIN	Approved	Antimicrobial	0.0986986
HLA-DRB1	CARBAMAZEPINE	Approved	Anticonvulsant	0.0974168
HLA-DRB1	ETANERCEPT	Approved	DMARD, antiinflammatory	0.0917966
HLA-DRB1	DABRAFENIB	Approved	Antineoplastic	0.0883968
HLA-DRB1	PRAVASTATIN	Approved	Antilipidaemic	0.0883968
RRM1	CYTARABINE	Approved	Antineoplastic	0.0762639
HLA-DRB1	ADALIMUMAB	Approved	DMARD, antiinflammatory	0.0723246
HLA-A	MONOAMINE OXIDASE INHIBITOR	Approved	Antidepressant	0.0646646
RRM1	CISPLATIN	Approved	Antineoplastic	0.0639039
HLA-DRB1	AZATHIOPRINE	Approved	DMARD, antiinflammatory	0.0628082
HLA-A	TRIMIPRAMINE	Approved	Antidepressant	0.0568265
HLA-DRB1	MERCAPTOPURINE	Approved	Antineoplastic	0.0530381
HLA-A	CLOMIPRAMINE	Approved	Antidepressant	0.0493493
HLA-A	DESIPRAMINE	Approved	Antidepressant	0.0480839
HLA-DRB1	SIMVASTATIN	Approved	Antilipidaemic	0.0477342
HLA-DRB1	ATORVASTATIN	Approved	Antilipidaemic	0.0433948
HLA-A	DOXEPIN	Approved	Antidepressant	0.0426199
HLA-DRB1	LAPATINIB	Approved	Antineoplastic	0.0384954
HLA-A	CARBAMAZEPINE	Approved	Anticonvulsant	0.0382709
RRM1	CARBOPLATIN	Approved	Antineoplastic	0.0350987
RRM1	PACLITAXEL	Approved	Antineoplastic	0.0285989
HLA-DRB1	ASPIRIN	Approved	Analgesic and antiplatelet	0.0253906

## Sheet: 20 drugs interact with 6 genes 
gene	drug	regulatory approval	ATC	Side effect (Sider)	link	Therapeutic catogory	interaction score
HLA-DRB1	PITAVASTATIN	Approved	C10AA08	Musculoskeletal pain	http://sideeffects.embl.de/drugs/132804/	Antilipidaemic	0.477342
HLA-A	FENOFIBRATE	Approved	C10AB05	Liver function test abnormality, GIT , and renal side effects	http://sideeffects.embl.de/drugs/3339/	Antilipidaemic	0.144252
HLA-DRB1	PRAVASTATIN	Approved	C10AA03	Musculoskeletal pain	http://sideeffects.embl.de/drugs/4889/	Antilipidaemic	0.0883968
HLA-DRB1	ATORVASTATIN	Approved	C10AA05	Musculoskeletal pain	http://sideeffects.embl.de/drugs/2250/	Antilipidaemic	0.0433948
HLA-G	SIMVASTATIN	Approved	C10AA01	Musculoskeletal pain	http://sideeffects.embl.de/drugs/54454/	Antilipidaemic	1.05015
HLA-DRB1	SIMVASTATIN	Approved	C10AA01			Antilipidaemic	0.0477342
HLA-DRB1	ROSUVASTATIN	Approved	C10AA07	Musculoskeletal pain	http://sideeffects.embl.de/drugs/129806/	Antilipidaemic	0.0994463
HLA-DRB1	FLUVASTATIN	Approved	C10AA04	Musculoskeletal pain	http://sideeffects.embl.de/drugs/3403/	Antilipidaemic	0.198893
NOTCH4	ALLOPURINOL	Approved	M04AA01	Skin rash	http://sideeffects.embl.de/drugs/2094/	Antihyperuricemic	0.583419
HLA-DRB1	TOCILIZUMAB	Approved	L04AC07	Injection site ractions (relatively low), risk of infection	https://www.vigiaccess.org/	DMARD, antiinflammatory	0.477342
HLA-DRB1	ADALIMUMAB	Approved	L04AB04	Risk of infrection	https://www.vigiaccess.org/	DMARD, antiinflammatory	0.0723246
HLA-DRB1	RILONACEPT	Approved	L04AC04	Risk of cardiovascular disorder, infection	https://www.vigiaccess.org/	DMARD, antiinflammatory	0.795571
HLA-DRB1	CANAKINUMAB	Approved	L04AC08	Risk of infection, gastrointestinal disorder	https://www.vigiaccess.org/	DMARD, antiinflammatory	1.19336
HLA-DRB1	AZATHIOPRINE	Approved	L04AX01	Leukopenia	http://sideeffects.embl.de/drugs/2265/	DMARD, antiinflammatory	0.0628082
HLA-DRB1	ANAKINRA	Approved	L04AC03	Risk of infection, gastrointestinal disorder	https://www.vigiaccess.org/	DMARD, antiinflammatory	0.26519
HLA-DRB1	ETANERCEPT	Approved	L04AB01	Risk of infection	https://www.vigiaccess.org/	DMARD, antiinflammatory (TNF inhibitor)	0.0917966
HLA-DQB1 & HLA-DRB1	INFLIXIMAB	Approved	L04AB02	Risk of infection, gastrointestinal disorder	https://www.vigiaccess.org/	DMARD, antiinflammatory (TNF inhibitor)	0.225839
HLA-DRB1	GLATIRAMER	Approved	L03AX13	Skin disorder, respiratory, thoracic disorder	https://www.vigiaccess.org/	Immunomodulator	0.511438
FCER1A	OMALIZUMAB	Approved	R03DX05	Injection site pain, frequent skin and subcutaneous tissue disorder	https://www.vigiaccess.org/	Immunomodulator, antiasthmatic	0.937637
HLA-A	PEGINTERFERON ALFA-2A	Approved	L03AB11	Risk of infection	https://www.vigiaccess.org/	Immunomodulator	0.129329
HLA-A	PEGINTERFERON ALFA-2B	Approved	L03AB10	Risk of infection	https://www.vigiaccess.org/	Immunomodulator	0.117205
Medications highlighted in green are the top selected as potential drugs for repurposing.

## Sheet: Currently used medications
gene	drug	regulatory approval	Therapeutic class	interaction score
RRM1	HYDROXYUREA	Approved	Antineoplastic	0.441241
HLA-DQB1	Acetaminophen	Approved	Analgesic and antipyretic	0.134635
HLA-DQB1	LUMIRACOXIB	Approved	NSAID*	1.16684
HLA-DRB1	ASPIRIN	Approved	NSAID	0.0253906
HLA-DQB1	ASPIRIN	Approved	NSAID	0.0993053
NSAID*: nonsteroidal anti-inflammatory drugs
